# Supplementary material for: Polypyrimidine tract binding protein knockdown reverses depression-like behaviors and cognition impairment in mice with lesioned cholinergic neurons
Source: Front Aging Neurosci. 2023 Apr 27;15:1174341. doi: 10.3389/fnagi.2023.1174341 (PMC10172502; doi:10.3389/fnagi.2023.1174341)
Supplement: Supplementary file 1 [file Data_Sheet_1.XLSX]

## Sheet: Primary cell culture
细胞轴突长度
day1	day7	day15	day21
0	11.6279	35.2941	62.2222
0	11.7647	32.8571	62.1622
0	21.5686	22.695	52.6316
wb统计数据
	fitc	ASO-PTB
	0.825978	0.620268
	1.11988	0.700145
	1.05413	0.604301

## Sheet: aso inject mice
SPT	Control	ASO-FITC	ASO-PTB
	83.5714	48.718	74.8299
	84.1121	50.4425	79.0698
	73.6842	54.4643	78.0423
	79.5082	53.4759	68.4783
	74.5763	75.4237	85.4167
	81.5068	61.7021	84.6626
	84.5528	52.0468	75.1938
	Control	ASO-FITC	ASO-PTB			Control	ASO-FITC	ASO-PTB
NOR day1	48.7075	45.6178	52.833		NOR day2	63.0265	58.8868	69.9858
	49.442	48.5166	51.9001			62.7788	50.0353	69.9158
	52.0643	52.5985	47.1155			61.5885	46.2239	66.4333
	52.4751	49.442	45.0868			77.99	49.2781	66.1435
	49.9079	51	50.1238			72.2944	53.1551	75.3886
	49.4942	49.5037	49.9013			69.353	48.7619	69.5324
	49.339	50.6765	50.4287			76.1618	54.3036	71.614
TST	Control	ASO-FITC	ASO-PTB
	112.87	98.14	50.48
	51.76	81.54	33.3
	51.72	140.38	73.24
	83.87	114.07	60.61
	21.87	114.76	106.91
	60.48	80.13	68.98
	85.42	108.19	80.79
	Control	ASO-FITC	ASO-PTB
FST	47.58	129.73	53.39
	49.45	99.12	93.6
	59.62	110.95	115.86
	49.82	87.1	45.73
	86.02	164.74	87.42
	51.02	165.25	51.05
	110.36	144.65	37.5
	Control	ASO-FITC	ASO-PTB			Control	ASO-FITC	ASO-PTB
LAT	89.7	73.1	126.4		distance	66.064	56.359	56.368
	65.8	85.1	100.6			58.96	57.429	32.713
	101.8	116.1	156.4			76.148	60.753	78.466
	147.4	68.3	100.2			55.324	71.526	89.278
	101.7	48.3	44.9			45.371	35.215	82.489
	92.3	34.9	68.9			79.695	60.667	36.941
	81.4	66.4	108.5			49	64.782	40.009
	Control	ASO-FITC	ASO-PTB			Control	ASO-FITC	ASO-PTB
CC	91.7	1.42778	24.9722		CS	81.57	3.95556	38.9222
	43.83	20.3944	11.0111			32.07	2.80556	38.3389
	86.24	4.41667	110.71			63.49	2.18333	21.75
	47.97	0	47.73			53.2	3.92	34.7722
	16.87	3.89	39.09			67.62	5.32	67.43
	54.14	0	32.67			66.34	1.89	52.7
	72.93	56.56	54.9			97.17	38.03	51.53
					ASO-FITC	gapdh	PTBP1	ASO-PTB	gapdh	PTBP1
	ASO-FITC	ASO-PTB			mice1	24.47	30.57	mice4	23.67	29.06
rt qpcr	1.11643	0.63532		ct值		24.72	32.12		23.77	29.04
	0.871892	0.596898				24.85	29.94		23.34	28.83
	1.02732	0.508936
					mice2	22.16	27.88	mice5	23.13	28.14
	ASO-FITC	ASO-PTB				22.14	28.02		22.98	28.1
wb	0.825978	0.620268				22.18	28.1		22.54	28.29
	1.11988	0.604301
	1.05413	0.700145			mice3	23.08	29.42	mice6	23.02	27.94
						23.51	29.13		23.35	28.5
						23.32	29.59		22.76	27.88
	Control left	Control right	FITC left	FITC right	ASO left	ASO right
chat数目	2.7	2.7	0.825	0.475	2.525	1.4
	3.175	2.675	0.675	0.475	1.975	0.825
	1.875	2.175	0.9	1.225	2.275	0.9
	2.15	2.5	1.05	1.025	2.075	0.9
NeuN数目	19.825	24.375	16.7	11.2	21.725	13
	29.575	19.95	13.325	15.7	21.95	16.075
	22.15	23.725	17.3	17.5	24.55	16.35
	17.85	23.075	17.2	16.325	15.4	11.775

## Sheet: aav inject mice
	Control	AAV-empty	AAV-shPTB
SPT	79.0123	58.8652	86.6667
	75.3623	68.8581	85
	85.1064	67.4603	83.5526
	92.1875	77.0115	72
	100	70.9677	93.3333
	80.1471	63.2184	80.4124
	72.4138	66.2921	61.3445
	Control	AAV-empty	AAV-shPTB			Control	AAV-empty	AAV-shPTB
NOR day1	49.0763	47.2605	49.0699		NOR day2	53.2264	48.0975	63.684
	54.386	44.465	50.3712			68.856	41.7647	67.8221
	55.2673	47.8311	52.1739			71.7975	56.4753	67.7123
	51.5297	45.8478	51.2828			65.4032	51.391	64.1583
	52.6711	64.9635	49.6483			57.693	45.7216	56.845
	41.4646	48.3726	45.8307			69.353	51.2546	68.9169
	34.6295	56.9658	52.2939			76.1618	46.035	67.7214
	Control	AAV-empty	AAV-shPTB
TST	28.09	148.12	78.94
	60.91	120.053	48.46
	66.3867	91.7867	43.38
	37.5867	91.6267	54.52
	89.24	91.72	69.96
	62.8667	132.587	54.17
	51.14	81.4133	113.14
	Control	AAV-empty	AAV-shPTB
FST	23.02	102.82	26.57
	67.09	138.03	27.37
	34.49	57.85	109.95
	46.7	117.77	89.75
	86.02	87.56	61.27
	59.62	76.92	64.78
	86.02	95.94	43.95
	Control	AAV-empty	AAV-shPTB			Control	AAV-empty	AAV-shPTB
LAT	110	24	82		distance	65.854	69.502	75.483
	98	114	108			65.41	35.992	62.178
	134	70	170			71.863	59.477	97.103
	180	158	58			37.333	70.859	58.94
	118	126	174			65.021	78.987	56.051
	73.741	118	100.9			65.492	87.313	71.876
	67.632	58	107.6			49.143	65.568	62.542
	Control	AAV-empty	AAV-shPTB			Control	AAV-empty	AAV-shPTB
CC	51.4	26.7	60.88		CS	94.96	47.98	58.14
	51.97	40.63	67.8			83.18	32.71	58.87
	73.9	33.73	46.21			94.1	25.41	106.64
	69.65	22.81	77.75			96.92	13.79	144.03
	106.71	29.4	32.94			76.81	39.96	62.69
	86.24	28.4	39.07			37.35	52.08	28.77
	47.97	18.28	72.04			66.6722	44.92	62.72
	Control	AAV-empty	AAV-shPTB				β-actin	PTBP1		β-actin	PTBP1		β-actin	PTBP1
rt qpcr	1.03637	0.708198	0.629703		ct值	control	23.26	30.88	AAV-empty	21.63	29.54	AAV-shPTB	20.2	28.41
	1.02122	1.20209	0.762848				23.12	30.3		21.61	29.49		20.18	28.09
	0.97041	1.01676	0.446151				23.08	30.1		21.59	29.22		20.32	28.14
			0.600846
							21.15	28.68		23.06	30.21		21.11	29.07
	Control	AAV-empty	AAV-shPTB				21.15	28.33		22.98	29.99		21.03	28.7
wb	1.13051	1.34381	0.467556				21.33	28.47		22.95	29.91		21.21	28.7
	1.04055	1.02554	0.388609
	0.952578	1.0264	0.363762				21.64	29.11		23.61	30.93		20.66	29.28
	Control	AAV-empty	AAV-shPTB				21.59	29.02		23.44	30.66		20.64	28.97
chat数目	4.74167	1.24167	3.79583				21.59	28.75		23.51	30.81		22.33	28.81
	3.7875	1.405	2.54583
	5.05833	1.40833	2.79583										21.85	29.85
													21.66	29.8
													21.69	29.67
